# Supplementary material for: Inheritance of Secondary Metabolites and Gene Expression Related to Tomato Fruit Quality
Source: Int J Mol Sci. 2022 May 31;23(11):6163. doi: 10.3390/ijms23116163 (PMC9181508; doi:10.3390/ijms23116163)
Supplement: Supplementary file 1 [file ijms-23-06163-s001.zip]

Archive with 2 entries (2 files):
- Sup.Tables_IJMS.xlsx
- Sup.Figures.pptx
