# Supplementary material for: Inheritance of Secondary Metabolites and Gene Expression Related to Tomato Fruit Quality
Source: Int J Mol Sci. 2022 May 31;23(11):6163. doi: 10.3390/ijms23116163 (PMC9181508; doi:10.3390/ijms23116163)
Supplement: Supplementary file 1 [file ijms-23-06163-s001.zip › Sup.Tables_IJMS.xlsx]

## Sheet: Table S1
full.name	met.ID	met.ID.X	met.path_met.ID	met.path	aroma	G.effect	heritability
weight	weight	weight	weight	weight	NA	1.27834e-27	0.973897
SSC	SSC	SSC	SUGAR_SSC	SUGAR	+	1.93845e-18	0.919308
putative_Lycoperoside (A,B ou C)	LYPR	LYPR	A_LYPR	A	NA	7.84752e-37	0.992339
putative_Tomatine (alpha-tomatine)	TOMAT	TOMAT	A_TOMAT	A	NA	7.71034e-10	0.766024
putative_Phenylalanine	PHE	PHE	AA_PHE	AA	NA	9.14465e-11	0.792526
putative_Tryptophane	TRYP	TRYP	AA_TRYP	AA	NA	0.000808035	0.445324
Put_Pantothenic acid hexose	PANTO	PANTO	P_PANTO	P	NA	1.24533e-23	0.96163
Chlorogenic acid	CHLOROG	CHLOROG	P_CHLOROG	P	NA	1.07329e-16	0.909571
Rutin	RUTIN	RUTIN	P_RUTIN	P	NA	4.60821e-14	0.872597
Naringenin 7-O-glucoside	NARIN7OG	NARIN7OG	P_NARIN7OG	P	NA	7.03846e-14	0.869231
Rutin-pentoside	RUTIN5O	RUTIN5O	P_RUTIN5O	P	NA	6.56176e-13	0.853472
Neochlorogenic acid	NEOCHL	NEOCHL	P_NEOCHL	P	NA	3.8994e-12	0.827493
Cryptochlorogenic acid	CRYPTOCH	CRYPTOCH	P_CRYPTOCH	P	NA	1.45896e-10	0.791853
Caffeic acid	CAF	CAF	P_CAF	P	NA	2.52121e-10	0.781335
Put_Phloretin dihexoside	PHLOR	PHLOR	P_PHLOR	P	NA	5.80447e-10	0.769016
Put_Kaempferol_Glucose_Rhamnose	KAEMGR	KAEMGR	P_KAEMGR	P	NA	1.31067e-09	0.758853
Kaempferol-3-O-rutinoside	KAEM3RUT	KAEM3RUT	P_KAEM3RUT	P	NA	3.1661e-08	0.721731
3,4-dicaffeoylquinic acid	34DICAFQ	X34DICAFQ	P_34DICAFQ	P	NA	3.17796e-08	0.711905
4,5-dicaffeoylquinic acid	45DICAFQ	X45DICAFQ	P_45DICAFQ	P	NA	1.78537e-07	0.67957
Put_diferuloylsucrose	DIFER	DIFER	P_DIFER	P	NA	3.39345e-07	0.662722
3,5-dicaffeoylquinic acid	35DICAFQ	X35DICAFQ	P_35DICAFQ	P	NA	5.33479e-07	0.659296
Naringenin Chalcone	NARINCH	NARINCH	P_NARINCH	P	NA	2.48345e-06	0.618959
Put_tricaffeoylquinic acid	TRICAFQ	TRICAFQ	P_TRICAFQ	P	NA	9.81583e-06	0.586611
Coumaric acid	COUMAR	COUMAR	P_COUMAR	P	NA	0.0203918	0.288009
Benzaldehyde	BENZA	BENZA	B_BENZA	B	+	0.119471	0.164141
p-cymene	PCYM	PCYM	B_PCYM	B	*	0.00452489	0.365857
Salicylaldehyde	SALI	SALI	B_SALI	B	-	5.6736e-10	0.771894
Eugenol	EUGEN	EUGEN	B_EUGEN	B	-	1.45755e-12	0.837041
Guaiacol	GUAIA	GUAIA	B_GUAIA	B	-	1.22618e-14	0.8756
Methyl salicylate	MESA	MESA	B_MESA	B	-	3.5916e-15	0.883934
3-methylbutanal	3MBUT	X3MBUT	BCAA_3MBUT	BCAA	*	0.688677	0
3-methylbutanoic acid	3MBUTAC	X3MBUTAC	BCAA_3MBUTAC	BCAA	NA	0.124193	0.161806
2-isobutylthiazole	2ISOBUT	X2ISOBUT	BCAA_2ISOBUT	BCAA	+	0.0216137	0.283737
3-methylbutanenitrile	3MBUTN	X3MBUTN	BCAA_3MBUTN	BCAA	NA	0.00356391	0.379364
1-nitro-3-methylbutane	1N3MBUT	X1N3MBUT	BCAA_1N3MBUT	BCAA	+	0.00194578	0.407074
Geranial	GRIAL	GRIAL	C_GRIAL	C	*	0.0823025	0.180869
Neral	NERAL	NERAL	C_NERAL	C	*	0.03752	0.243889
Geranylacetone	GRACE	GRACE	C_GRACE	C	*	9.94065e-05	0.531865
beta-ionone	BIONO	BIONO	C_BIONO	C	*	3.11207e-05	0.55225
6-methyl-5-hepten-2-one	6MHON	X6MHON	C_6MHON	C	+	3.59855e-05	0.55768
beta-cyclocitral	BCYCL	BCYCL	C_BCYCL	C	NA	4.60689e-07	0.657121
beta-damascenone	BDAM	BDAM	C_BDAM	C	*	2.00865e-08	0.715439
(Z)-3-hexenal	Z3HEX	Z3HEX	L_Z3HEX	L	*	0.36778	0.0383739
(E,E)-2,4-hexadienal	EE24H	EE24H	L_EE24H	L	*	0.140607	0.13922
Pentanal	PENAL	PENAL	L_PENAL	L	NA	0.0948818	0.182849
(E,E)-2,4-decadienal	EE24D	EE24D	L_EE24D	L	*	0.0692036	0.208626
(E)-2-heptenal	E2HEP	E2HEP	L_E2HEP	L	+	0.0395535	0.245315
Heptanal	HEPTAL	HEPTAL	L_HEPTAL	L	*	0.0176508	0.293024
(E)-2-octenal	E2OCT	E2OCT	L_E2OCT	L	NA	0.015057	0.305643
2-ethylfuran	2EFUR	X2EFUR	L_2EFUR	L	*	0.00558459	0.354639
(E,Z)-2,4-decadienal	EZ24D	EZ24D	L_EZ24D	L	*	0.000372153	0.472665
Hexanal	HEXAL	HEXAL	L_HEXAL	L	*	0.000266937	0.483735
(E,Z)-2,4-heptadienal	EZ24HEPT	EZ24HEPT	L_EZ24HEPT	L	NA	3.44682e-05	0.582665
1-penten-3-one	1P3ON	X1P3ON	L_1P3ON	L	+	2.94014e-08	0.733936
(E)-2-pentenal	E2PEN	E2PEN	L_E2PEN	L	+	9.38656e-10	0.787656
(E)-2-hexenal	E2HEX	E2HEX	L_E2HEX	L	NA	2.5745e-12	0.836117
(E,E)-2,4-heptadienal	EE24HEPT	EE24HEPT	L_EE24HEPT	L	NA	3.34229e-12	0.84146
Phenylacetaldehyde	PHEAC	PHEAC	Phe_PHEAC	Phe	+	0.0131175	0.313459
Benzylnitrile	BENZY	BENZY	Phe_BENZY	Phe	*	0.000262908	0.490704
1-nitro-2-phenylethane	1N2PHENE	X1N2PHENE	Phe_1N2PHENE	Phe	+	3.04933e-06	0.613922
2-phenylethanol	PHENE	PHENE	Phe_PHENE	Phe	+	9.70743e-24	0.960677
Dimethyldisulfide	DIMSU	DIMSU	S_DIMSU	S	NA	2.07944e-10	0.803722
Linalool	LIN	LIN	T_LIN	T	*	9.05446e-07	0.642035
Ocimenol	OCIM	OCIM	T_OCIM	T	NA	1.65382e-08	0.718717
alpha-terpineol	ATERPI	ATERPI	T_ATERPI	T	NA	3.17474e-10	0.777197
2-caren-10-al	2CAR	X2CAR	T_2CAR	T	NA	1.29297e-10	0.788275
(Z)-linalool oxide	ZLINOX	ZLINOX	T_ZLINOX	T	*	1.13008e-10	0.789807
(E)-linalool oxide	ELINOX	ELINOX	T_ELINOX	T	*	6.29693e-11	0.797566

## Sheet: Table S2
solyc.ID	chromosome	start	end	contrast	Trait.correlaton	cis-eQTL_Zhu(2018)	Function	GO.1	GO.term.1	GO.2	GO.term.2	GO.3	GO.term.3	GO.4	GO.term.4	GO.5	GO.term.5	GO.6	GO.term.6
Solyc01g005060	1	74282	76652	[SP1xSP2-SP2xSP1]	C_6MHON C_GRACE L_E2HEX L_EE24HEPT L_EZ24HEPT P_34DICAFQ P_35DICAFQ P_CHLOROG P_CRYPTOCH P_KAEM3RUT P_NARIN7OG P_RUTIN P_RUTIN5O S_DIMSU	NO	Zinc finger protein	NA	NA	NA	NA	NA	NA	NA	NA	NA	NA	NA	NA
Solyc01g020495	1	31060201	31064994	[SP1xSP2-SP2xSP1]	T_ATERPI B_GUAIA B_MESA B_SALI C_6MHON L_HEPTAL P_CHLOROG P_KAEM3RUT P_RUTIN P_RUTIN5O T_ATERPI	NO	Unknown protein	NA	NA	NA	NA	NA	NA	NA	NA	NA	NA	NA	NA
Solyc02g005003	2	5898661	5904636	[SP1xSP2-SP2xSP1]	NO	NO	Unknown protein	NA	NA	NA	NA	NA	NA	NA	NA	NA	NA	NA	NA
Solyc02g062460	2	32077547	32080098	[SP1xSP2-SP2xSP1]	NO	NO	2-oxoglutarate (2OG) and Fe(II)-dependent oxygenase superfamily protein	GO:0016491	oxidoreductase activity	GO:0055114	oxidation-reduction process	NA	NA	NA	NA	NA	NA	NA	NA
Solyc02g065380	2	34590833	34596626	[SLxSP2-SP2xSL]	NO	3.47085e-12	Cold-regulated plasma membrane protein 2	GO:0016021	integral component of membrane	NA	NA	NA	NA	NA	NA	NA	NA	NA	NA
Solyc02g069110	2	37085713	37088649	[SLxSP2-SP2xSL]	L_E2PEN L_EE24HEPT L_EZ24HEPT P_RUTIN5O S_DIMSU	2.66831e-34	Cathepsin B-like cysteine proteinase	GO:0006508	proteolysis	GO:0008234	cysteine-type peptidase activity	NA	NA	NA	NA	NA	NA	NA	NA
Solyc02g069110	2	37085713	37088649	[SP1xSP2-SP2xSP1]	L_E2PEN L_EE24HEPT L_EZ24HEPT P_RUTIN5O S_DIMSU	2.66831e-34	Cathepsin B-like cysteine proteinase	GO:0006508	proteolysis	GO:0008234	cysteine-type peptidase activity	NA	NA	NA	NA	NA	NA	NA	NA
Solyc02g071800	2	39162741	39169839	[SLxSP2-SP2xSL]	AA_PHE C_BCYCL C_BIONO P_34DICAFQ P_35DICAFQ P_45DICAFQ P_CRYPTOCH P_TRICAFQ Phe_PHENE SUGAR_SSC	NO	Protein kinase domain	GO:0004672	protein kinase activity	GO:0005524	ATP binding	GO:0006468	protein phosphorylation	NA	NA	NA	NA	NA	NA
Solyc02g071810	2	39172245	39181169	[SLxSP2-SP2xSL]	AA_PHE AA_TRYP BCAA_3MBUTN L_1P3ON L_E2HEX L_E2PEN L_EE24HEPT L_EZ24HEPT P_CAF P_PANTO P_RUTIN5O Phe_PHENE S_DIMSU SUGAR_SSC	NO	Protein kinase domain	GO:0004672	protein kinase activity	GO:0006468	protein phosphorylation	NA	NA	NA	NA	NA	NA	NA	NA
Solyc02g071810	2	39172245	39181169	[SP1xSP2-SP2xSP1]	AA_PHE AA_TRYP BCAA_3MBUTN L_1P3ON L_E2HEX L_E2PEN L_EE24HEPT L_EZ24HEPT P_CAF P_PANTO P_RUTIN5O Phe_PHENE S_DIMSU SUGAR_SSC	NO	Protein kinase domain	GO:0004672	protein kinase activity	GO:0006468	protein phosphorylation	NA	NA	NA	NA	NA	NA	NA	NA
Solyc02g077220	2	40206217	40211282	[SLxSP2-SP2xSL]	A_LYPR C_BCYCL C_BIONO	NO	GDSL esterase/lipase	GO:0016788	hydrolase activity, acting on ester bonds	NA	NA	NA	NA	NA	NA	NA	NA	NA	NA
Solyc02g085050	2	46084836	46088242	[SLxSP2-SP2xSL]	NO	1.12021e-14	Soluble inorganic pyrophosphatase	GO:0000287	magnesium ion binding	GO:0004427	inorganic diphosphatase activity	GO:0005737	cytoplasm	GO:0006796	phosphate-containing compound metabolic process	NA	NA	NA	NA
Solyc03g005080	3	65917	72309	[SLxSP1-SP1xSL]	C_6MHON C_GRACE L_E2HEX L_E2PEN L_EE24HEPT L_EZ24HEPT P_CHLOROG P_KAEM3RUT P_KAEMGR P_NARIN7OG P_PANTO P_RUTIN P_RUTIN5O S_DIMSU	4.66332e-35	Protoporphyrinogen oxidase	GO:0016491	oxidoreductase activity	GO:0055114	oxidation-reduction process	NA	NA	NA	NA	NA	NA	NA	NA
Solyc03g006560	3	1167408	1168715	[SP1xSP2-SP2xSP1]	C_6MHON L_E2HEX P_CHLOROG P_CRYPTOCH P_KAEM3RUT P_KAEMGR P_NARIN7OG P_PHLOR P_RUTIN P_RUTIN5O	NO	Alpha/beta-Hydrolases superfamily protein	NA	NA	NA	NA	NA	NA	NA	NA	NA	NA	NA	NA
Solyc03g097280	3	54167513	54185219	[SP1xSP2-SP2xSP1]	C_6MHON L_E2HEX L_EE24HEPT P_34DICAFQ P_CHLOROG P_CRYPTOCH P_KAEM3RUT P_KAEMGR P_NARIN7OG P_PANTO P_RUTIN P_RUTIN5O S_DIMSU	NO	MIF4G-like domain containing protein	GO:0003723	RNA binding	GO:0005515	protein binding	NA	NA	NA	NA	NA	NA	NA	NA
Solyc03g097690	3	54584856	54590756	[SLxSP2-SP2xSL]	NO	NO	Protein kinase superfamily protein	GO:0004672	protein kinase activity	GO:0005524	ATP binding	GO:0006468	protein phosphorylation	NA	NA	NA	NA	NA	NA
Solyc03g097700	3	54596969	54598908	[SLxSP2-SP2xSL]	NO	1.75045e-37	O-methyltransferase	GO:0008171	O-methyltransferase activity	NA	NA	NA	NA	NA	NA	NA	NA	NA	NA
Solyc03g097700	3	54596969	54598908	[SP1xSP2-SP2xSP1]	NO	1.75045e-37	O-methyltransferase	GO:0008171	O-methyltransferase activity	NA	NA	NA	NA	NA	NA	NA	NA	NA	NA
Solyc03g116930	3	60652473	60665516	[SLxSP1-SP1xSL]	NO	2.57421e-14	Phospholipase-like protein	NA	NA	NA	NA	NA	NA	NA	NA	NA	NA	NA	NA
Solyc03g116930	3	60652473	60665516	[SLxSP2-SP2xSL]	NO	2.57421e-14	Phospholipase-like protein	NA	NA	NA	NA	NA	NA	NA	NA	NA	NA	NA	NA
Solyc04g078195	4	60989719	60990630	[SLxSP1-SP1xSL]	AA_PHE AA_TRYP L_1P3ON L_E2HEX L_E2PEN L_EE24HEPT L_EZ24HEPT P_CAF P_CHLOROG P_KAEM3RUT P_NARIN7OG P_PANTO P_RUTIN P_RUTIN5O S_DIMSU SUGAR_SSC	NO	Gibberellin-regulated protein	NA	NA	NA	NA	NA	NA	NA	NA	NA	NA	NA	NA
Solyc05g005330	5	308546	313070	[SP1xSP2-SP2xSP1]	NO	NO	Disease resistance protein	GO:0043531	ADP binding	NA	NA	NA	NA	NA	NA	NA	NA	NA	NA
Solyc05g055170	5	64312015	64316186	[SLxSP2-SP2xSL]	NO	NO	charged multivesicular body protein 5-like	GO:0007034	vacuolar transport	NA	NA	NA	NA	NA	NA	NA	NA	NA	NA
Solyc08g005770	8	617070	619717	[SP1xSP2-SP2xSP1]	AA_TRYP B_EUGEN B_SALI C_6MHON C_BDAM L_1P3ON L_E2HEX L_E2PEN L_EE24HEPT L_EZ24HEPT P_CAF P_CHLOROG P_KAEM3RUT P_KAEMGR P_NARIN7OG P_PANTO P_RUTIN P_RUTIN5O S_DIMSU SUGAR_SSC T_ATERPI	5.94191e-29	alcohol acyl transferase	GO:0016747	transferase activity, transferring acyl groups other than amino-acyl groups	NA	NA	NA	NA	NA	NA	NA	NA	NA	NA
Solyc08g007863	8	2392948	2397481	[SLxSP1-SP1xSL]	NO	NO	Cytochrome P450	GO:0005506	iron ion binding	GO:0016705	oxidoreductase activity, acting on paired donors, with incorporation or reduction of molecular oxygen	GO:0020037	heme binding	GO:0055114	oxidation-reduction process	NA	NA	NA	NA
Solyc08g007867	8	2397590	2398396	[SLxSP1-SP1xSL]	NO	NO	Cytochrome P450	NA	NA	NA	NA	NA	NA	NA	NA	NA	NA	NA	NA
Solyc08g022060	8	32885527	32885740	[SP1xSP2-SP2xSP1]	L_E2HEX L_E2PEN L_EE24HEPT P_CAF P_PANTO P_RUTIN5O S_DIMSU	NO	Unknown protein	NA	NA	NA	NA	NA	NA	NA	NA	NA	NA	NA	NA
Solyc08g074360	8	56593209	56599259	[SP1xSP2-SP2xSP1]	NO	NO	N-acetylglucosaminylphosphatidylinositol de-N-acetylase family protein	NA	NA	NA	NA	NA	NA	NA	NA	NA	NA	NA	NA
Solyc09g064720	9	58170104	58173738	[SLxSP2-SP2xSL]	NO	4.78279e-15	endo-1,31,4-beta-D-glucanase-like	GO:0016787	hydrolase activity	NA	NA	NA	NA	NA	NA	NA	NA	NA	NA
Solyc09g091420	9	66796223	66800439	[SLxSP1-SP1xSL]	AA_TRYP C_6MHON C_GRACE L_1P3ON L_2EFUR L_E2HEX L_E2PEN L_EE24HEPT L_EZ24HEPT P_CHLOROG P_KAEM3RUT P_KAEMGR P_NARIN7OG P_PANTO P_RUTIN P_RUTIN5O S_DIMSU SUGAR_SSC	5.79933e-19	Inosine triphosphate pyrophosphatase	GO:0009143	nucleoside triphosphate catabolic process	GO:0047429	nucleoside-triphosphate diphosphatase activity	NA	NA	NA	NA	NA	NA	NA	NA
Solyc10g086650	10	64577854	64579464	[SP1xSP2-SP2xSP1]	C_6MHON C_GRACE L_1P3ON L_2EFUR L_E2HEX L_E2PEN L_EE24HEPT L_EZ24HEPT P_CHLOROG P_KAEM3RUT P_NARIN7OG P_PANTO P_RUTIN P_RUTIN5O S_DIMSU	1.45759e-12	Glyoxal oxidase	NA	NA	NA	NA	NA	NA	NA	NA	NA	NA	NA	NA
Solyc11g013880	11	7369655	7372168	[SP1xSP2-SP2xSP1]	NO	1.90553e-52	G-type lectin S-receptor-like serine/threonine-protein kinase	GO:0004672	protein kinase activity	GO:0005524	ATP binding	GO:0006468	protein phosphorylation	NA	NA	NA	NA	NA	NA
Solyc12g082720	12	17026744	17029073	[SLxSP1-SP1xSL]	NO	NO	Folate-biopterin transporter 1, chloroplastic	NA	NA	NA	NA	NA	NA	NA	NA	NA	NA	NA	NA
Solyc12g082730	12	17029253	17031924	[SLxSP1-SP1xSL]	NO	NO	Kinesin-like calmodulin-binding protein	NA	NA	NA	NA	NA	NA	NA	NA	NA	NA	NA	NA

## Sheet: Table S3
module	GO term	Ontology	Description	Number in input list	Number in BG/Ref	p-value	FDR
black	GO:0004672	Molecular function	protein kinase activity	9	437	0.00014	0.0011
black	GO:0016773	Molecular function	phosphotransferase activity, alcohol group as acceptor	9	470	0.00035	0.0013
black	GO:0016301	Molecular function	kinase activity	9	482	0.00047	0.0013
black	GO:0016772	Molecular function	transferase activity, transferring phosphorus-containing groups	9	519	0.0011	0.0022
black	GO:0016740	Molecular function	transferase activity	10	774	0.012	0.019
blue	GO:0008104	Biological process	protein localization	15	68	4.2e-12	1.3e-10
blue	GO:0045184	Biological process	establishment of protein localization	14	62	1e-11	1.3e-10
blue	GO:0015031	Biological process	protein transport	14	62	1e-11	1.3e-10
blue	GO:0033036	Biological process	macromolecule localization	15	70	1.2e-11	1.3e-10
blue	GO:0030695	Molecular function	GTPase regulator activity	8	28	3e-09	1.4e-07
blue	GO:0060589	Molecular function	nucleoside-triphosphatase regulator activity	8	32	6.6e-08	1.6e-06
blue	GO:0070727	Biological process	cellular macromolecule localization	9	40	9e-08	5.5e-07
blue	GO:0006886	Biological process	intracellular protein transport	9	40	9e-08	5.5e-07
blue	GO:0034613	Biological process	cellular protein localization	9	40	9e-08	5.5e-07
blue	GO:0051641	Biological process	cellular localization	13	75	1e-07	5.5e-07
blue	GO:0051179	Biological process	localization	24	201	2.5e-07	1.2e-06
blue	GO:0016757	Molecular function	transferase activity, transferring glycosyl groups	15	99	3.2e-07	5e-06
blue	GO:0051649	Biological process	establishment of localization in cell	12	69	3.2e-07	1.4e-06
blue	GO:0016758	Molecular function	transferase activity, transferring hexosyl groups	12	70	4.4e-07	5.1e-06
blue	GO:0006810	Biological process	transport	23	193	4.7e-07	1.7e-06
blue	GO:0051234	Biological process	establishment of localization	23	193	4.7e-07	1.7e-06
blue	GO:0046907	Biological process	intracellular transport	11	64	1.4e-06	4.5e-06
blue	GO:0008194	Molecular function	UDP-glycosyltransferase activity	7	30	2e-06	1.8e-05
blue	GO:0008375	Molecular function	acetylglucosaminyltransferase activity	6	25	9.3e-06	7.2e-05
blue	GO:0005783	Cellular component	endoplasmic reticulum	5	18	1.1e-05	0.0002
blue	GO:0016818	Molecular function	hydrolase activity, acting on acid anhydrides, in phosphorus-containing anhydrides	17	141	1.2e-05	7.2e-05
blue	GO:0016462	Molecular function	pyrophosphatase activity	17	141	1.2e-05	7.2e-05
blue	GO:0016817	Molecular function	hydrolase activity, acting on acid anhydrides	17	142	1.4e-05	7.4e-05
blue	GO:0012505	Cellular component	endomembrane system	6	27	2.8e-05	0.00027
blue	GO:0017111	Molecular function	nucleoside-triphosphatase activity	15	135	0.00018	0.00084
blue	GO:0030234	Molecular function	enzyme regulator activity	8	52	0.00024	0.00099
blue	GO:0016741	Molecular function	transferase activity, transferring one-carbon groups	10	75	0.00027	0.00099
blue	GO:0008168	Molecular function	methyltransferase activity	10	75	0.00027	0.00099
blue	GO:0016192	Biological process	vesicle-mediated transport	5	25	0.00057	0.0017
blue	GO:0009100	Biological process	glycoprotein metabolic process	7	46	0.00079	0.0018
blue	GO:0009101	Biological process	glycoprotein biosynthetic process	7	46	0.00079	0.0018
blue	GO:0006486	Biological process	protein amino acid glycosylation	7	46	0.00079	0.0018
blue	GO:0070085	Biological process	glycosylation	7	46	0.00079	0.0018
blue	GO:0043413	Biological process	macromolecule glycosylation	7	46	0.00079	0.0018
blue	GO:0031090	Cellular component	organelle membrane	8	62	0.0019	0.012
blue	GO:0003924	Molecular function	GTPase activity	11	105	0.0031	0.011
blue	GO:0044262	Biological process	cellular carbohydrate metabolic process	7	55	0.0048	0.01
blue	GO:0044444	Cellular component	cytoplasmic part	11	110	0.0053	0.025
blue	GO:0006464	Biological process	protein modification process	11	113	0.0071	0.015
brown	GO:0006396	Biological process	RNA processing	6	58	2.5e-05	0.00027
brown	GO:0003676	Molecular function	nucleic acid binding	34	928	0.00043	0.0077
brown	GO:0016070	Biological process	RNA metabolic process	8	146	0.0043	0.023
brown	GO:0010467	Biological process	gene expression	7	136	0.014	0.05
green	GO:0003700	Molecular function	transcription factor activity	10	153	0.0012	0.018
green	GO:0005515	Molecular function	protein binding	34	848	0.0021	0.018
green	GO:0030528	Molecular function	transcription regulator activity	10	175	0.0054	0.031
magenta	GO:0003723	Molecular function	RNA binding	7	151	2.9e-07	1.2e-06
magenta	GO:0005634	Cellular component	nucleus	5	106	1.6e-05	0.00015
magenta	GO:0003676	Molecular function	nucleic acid binding	19	928	3e-05	6e-05
magenta	GO:0043231	Cellular component	intracellular membrane-bounded organelle	6	193	0.00044	0.0013
magenta	GO:0043227	Cellular component	membrane-bounded organelle	6	193	0.00044	0.0013
magenta	GO:0044424	Cellular component	intracellular part	7	317	0.0047	0.0077
magenta	GO:0043229	Cellular component	intracellular organelle	6	251	0.0052	0.0077
magenta	GO:0043226	Cellular component	organelle	6	251	0.0052	0.0077
magenta	GO:0005622	Cellular component	intracellular	7	329	0.0065	0.0083
pink	GO:0005524	Molecular function	ATP binding	9	208	5.9e-06	3.8e-05
pink	GO:0030554	Molecular function	adenyl nucleotide binding	10	256	1.1e-05	3.8e-05
pink	GO:0001883	Molecular function	purine nucleoside binding	10	256	1.1e-05	3.8e-05
pink	GO:0001882	Molecular function	nucleoside binding	10	256	1.1e-05	3.8e-05
pink	GO:0017076	Molecular function	purine nucleotide binding	11	323	4.1e-05	0.00012
pink	GO:0032559	Molecular function	adenyl ribonucleotide binding	9	253	0.00012	0.00027
pink	GO:0000166	Molecular function	nucleotide binding	11	367	0.00027	0.00047
pink	GO:0032553	Molecular function	ribonucleotide binding	10	320	0.0003	0.00047
pink	GO:0032555	Molecular function	purine ribonucleotide binding	10	320	0.0003	0.00047
pink	GO:0005488	Molecular function	binding	40	2598	0.01	0.015
pink	GO:0003676	Molecular function	nucleic acid binding	16	928	0.029	0.037
turquoise	GO:0009579	Cellular component	thylakoid	12	15	2.9e-13	5e-12
turquoise	GO:0034357	Cellular component	photosynthetic membrane	11	14	4.2e-12	2.4e-11
turquoise	GO:0009521	Cellular component	photosystem	11	14	4.2e-12	2.4e-11
turquoise	GO:0009522	Cellular component	photosystem I	7	9	4.7e-08	2e-07
turquoise	GO:0016491	Molecular function	oxidoreductase activity	41	330	1.7e-06	8.4e-05
turquoise	GO:0008237	Molecular function	metallopeptidase activity	7	32	0.0014	0.029
turquoise	GO:0016209	Molecular function	antioxidant activity	7	34	0.0021	0.029
turquoise	GO:0004222	Molecular function	metalloendopeptidase activity	6	26	0.0023	0.029
turquoise	GO:0003735	Molecular function	structural constituent of ribosome	22	216	0.0041	0.039
turquoise	GO:0016614	Molecular function	oxidoreductase activity, acting on CH-OH group of donors	8	49	0.0047	0.039
turquoise	GO:0043234	Cellular component	protein complex	14	118	0.0052	0.018
turquoise	GO:0005198	Molecular function	structural molecule activity	22	224	0.0062	0.044
yellow	GO:0005509	Molecular function	calcium ion binding	15	74	1.5e-07	5.4e-06
yellow	GO:0005516	Molecular function	calmodulin binding	6	13	4.4e-06	8.1e-05
yellow	GO:0016773	Molecular function	phosphotransferase activity, alcohol group as acceptor	37	470	6.8e-05	0.00084
yellow	GO:0016301	Molecular function	kinase activity	37	482	0.00011	0.001
yellow	GO:0004672	Molecular function	protein kinase activity	34	437	0.00015	0.0011
yellow	GO:0016772	Molecular function	transferase activity, transferring phosphorus-containing groups	38	519	0.00023	0.0014
yellow	GO:0043167	Molecular function	ion binding	27	363	0.0012	0.0049
yellow	GO:0043169	Molecular function	cation binding	27	363	0.0012	0.0049
yellow	GO:0046872	Molecular function	metal ion binding	27	363	0.0012	0.0049
yellow	GO:0016740	Molecular function	transferase activity	47	774	0.0025	0.0094

## Sheet: Table S4
met.ID	met.path	solyc.ID	color	cloned	GWAS_Bineau et al. (2021)	cis-eQTL_Zhu(2018)	trait-gene_correlaton	p-value_correlation	chromosome	start	end	Function	GO.term.1	GO.term.2	GO.term.3	GO.term.4	GO.term.5	GO.term.6
L_E2HEX	L	Solyc01g006480	salmon	NO	NO	7.41772e-18	-0.802627	1.24e-14	1	1080397	1084545	Alpha/beta-Hydrolases superfamily protein	NA	NA	NA	NA	NA	NA
L_E2PEN	L	Solyc01g006480	salmon	NO	NO	7.41772e-18	-0.74771	6.7e-12	1	1080397	1084545	Alpha/beta-Hydrolases superfamily protein	NA	NA	NA	NA	NA	NA
L_EE24HEPT	L	Solyc01g006480	salmon	NO	NO	7.41772e-18	-0.823146	6.98e-16	1	1080397	1084545	Alpha/beta-Hydrolases superfamily protein	NA	NA	NA	NA	NA	NA
L_EZ24HEPT	L	Solyc01g006480	salmon	NO	NO	7.41772e-18	-0.626527	8.57e-08	1	1080397	1084545	Alpha/beta-Hydrolases superfamily protein	NA	NA	NA	NA	NA	NA
L_1P3ON	L	Solyc01g006480	salmon	NO	NO	7.41772e-18	-0.674641	3.41e-09	1	1080397	1084545	Alpha/beta-Hydrolases superfamily protein	NA	NA	NA	NA	NA	NA
L_E2HEX	L	Solyc01g009970	turquoise	NO	NO	NO	0.758519	2.22e-12	1	4589083	4593044	Hydrolase	hydrolase activity	NA	NA	NA	NA	NA
L_E2PEN	L	Solyc01g009970	turquoise	NO	NO	NO	0.803973	1.04e-14	1	4589083	4593044	Hydrolase	hydrolase activity	NA	NA	NA	NA	NA
L_EE24HEPT	L	Solyc01g009970	turquoise	NO	NO	NO	0.879772	2.19e-20	1	4589083	4593044	Hydrolase	hydrolase activity	NA	NA	NA	NA	NA
L_EZ24HEPT	L	Solyc01g009970	turquoise	NO	NO	NO	0.743483	1.02e-11	1	4589083	4593044	Hydrolase	hydrolase activity	NA	NA	NA	NA	NA
L_1P3ON	L	Solyc01g009970	turquoise	NO	NO	NO	0.665621	6.53e-09	1	4589083	4593044	Hydrolase	hydrolase activity	NA	NA	NA	NA	NA
L_2EFUR	L	Solyc01g009970	turquoise	NO	NO	NO	0.631849	6.16e-08	1	4589083	4593044	Hydrolase	hydrolase activity	NA	NA	NA	NA	NA
L_E2HEX	L	Solyc01g049650	red	NO	NO	NO	-0.713315	1.6e-10	1	41009643	41011950	Pyruvate kinase	magnesium ion binding	pyruvate kinase activity	glycolytic process	potassium ion binding	NA	NA
L_EE24HEPT	L	Solyc01g049650	red	NO	NO	NO	-0.627023	8.31e-08	1	41009643	41011950	Pyruvate kinase	magnesium ion binding	pyruvate kinase activity	glycolytic process	potassium ion binding	NA	NA
L_E2HEX	L	Solyc01g066310	turquoise	NO	NO	NO	-0.761599	1.6e-12	1	66718612	66727222	Acyl-CoA dehydrogenase family member 10	oxidoreductase activity, acting on the CH-CH group of donors	oxidation-reduction process	NA	NA	NA	NA
L_E2PEN	L	Solyc01g066310	turquoise	NO	NO	NO	-0.633809	5.45e-08	1	66718612	66727222	Acyl-CoA dehydrogenase family member 10	oxidoreductase activity, acting on the CH-CH group of donors	oxidation-reduction process	NA	NA	NA	NA
L_EE24HEPT	L	Solyc01g066310	turquoise	NO	NO	NO	-0.757422	2.49e-12	1	66718612	66727222	Acyl-CoA dehydrogenase family member 10	oxidoreductase activity, acting on the CH-CH group of donors	oxidation-reduction process	NA	NA	NA	NA
C_GRACE	C	Solyc01g087250	turquoise	YES	NO	NO	0.621843	1.14e-07	1	74432005	74442676	carotenoid cleavage dioxygenase 1A	oxidoreductase activity, acting on single donors with incorporation of molecular oxygen, incorporation of two atoms of oxygen	oxidation-reduction process	NA	NA	NA	NA
C_6MHON	C	Solyc01g087250	turquoise	YES	NO	NO	0.745126	8.65e-12	1	74432005	74442676	carotenoid cleavage dioxygenase 1A	oxidoreductase activity, acting on single donors with incorporation of molecular oxygen, incorporation of two atoms of oxygen	oxidation-reduction process	NA	NA	NA	NA
C_6MHON	C	Solyc01g087260	turquoise	YES	NO	NO	0.564394	2.64e-06	1	74444645	74454599	carotenoid cleavage dioxygenase 1B	oxidoreductase activity, acting on single donors with incorporation of molecular oxygen, incorporation of two atoms of oxygen	oxidation-reduction process	NA	NA	NA	NA
L_E2HEX	L	Solyc01g087640	red	NO	NO	7.29238e-13	-0.671507	4.29e-09	1	74829547	74833773	alcohol dehydrogenase	catalytic activity	coenzyme binding	NA	NA	NA	NA
L_E2HEX	L	Solyc01g091280	green	NO	NO	NO	0.668804	5.21e-09	1	77173630	77179195	S-acyltransferase	NA	NA	NA	NA	NA	NA
L_1P3ON	L	Solyc01g091280	green	NO	NO	NO	0.63578	4.81e-08	1	77173630	77179195	S-acyltransferase	NA	NA	NA	NA	NA	NA
B_EUGEN	B	Solyc01g091690	red	NO	NO	NO	0.60293	3.43e-07	1	77513983	77518725	S-adenosyl-L-methionine-dependent methyltransferases superfamily protein	methyltransferase activity	NA	NA	NA	NA	NA
B_MESA	B	Solyc01g091690	red	NO	NO	NO	0.609571	2.35e-07	1	77513983	77518725	S-adenosyl-L-methionine-dependent methyltransferases superfamily protein	methyltransferase activity	NA	NA	NA	NA	NA
B_SALI	B	Solyc01g091690	red	NO	NO	NO	0.698196	5.61e-10	1	77513983	77518725	S-adenosyl-L-methionine-dependent methyltransferases superfamily protein	methyltransferase activity	NA	NA	NA	NA	NA
L_E2HEX	L	Solyc01g095720	turquoise	NO	NO	NO	0.664478	7.08e-09	1	79175597	79179175	Alpha/beta-Hydrolases superfamily protein	lipid metabolic process	NA	NA	NA	NA	NA
L_EE24HEPT	L	Solyc01g095720	turquoise	NO	NO	NO	0.595509	5.2e-07	1	79175597	79179175	Alpha/beta-Hydrolases superfamily protein	lipid metabolic process	NA	NA	NA	NA	NA
L_2EFUR	L	Solyc01g095720	turquoise	NO	NO	NO	0.593232	5.89e-07	1	79175597	79179175	Alpha/beta-Hydrolases superfamily protein	lipid metabolic process	NA	NA	NA	NA	NA
C_6MHON	C	Solyc01g102950	turquoise	NO	NO	NO	0.583145	1.01e-06	1	83876790	83883381	Lycopene beta/epsilon cyclase protein	NA	NA	NA	NA	NA	NA
L_E2HEX	L	Solyc01g108580	salmon	NO	NO	NO	-0.733889	2.54e-11	1	88162897	88164232	Alpha/beta-Hydrolases superfamily protein	hydrolase activity	NA	NA	NA	NA	NA
L_E2PEN	L	Solyc01g108580	salmon	NO	NO	NO	-0.607695	2.62e-07	1	88162897	88164232	Alpha/beta-Hydrolases superfamily protein	hydrolase activity	NA	NA	NA	NA	NA
L_EE24HEPT	L	Solyc01g108580	salmon	NO	NO	NO	-0.749797	5.43e-12	1	88162897	88164232	Alpha/beta-Hydrolases superfamily protein	hydrolase activity	NA	NA	NA	NA	NA
L_EZ24HEPT	L	Solyc01g108580	salmon	NO	NO	NO	-0.569472	2.05e-06	1	88162897	88164232	Alpha/beta-Hydrolases superfamily protein	hydrolase activity	NA	NA	NA	NA	NA
SUGAR_SSC	SUGAR	Solyc02g030225	red	NO	NO	NO	-0.617806	1.45e-07	2	23908959	23913711	UDP-glucose 4-epimerase	NA	NA	NA	NA	NA	NA
L_E2HEX	L	Solyc02g065700	brown	NO	L_Solyc02g065700	NO	0.624044	9.97e-08	2	34881417	34884877	Alpha/beta-Hydrolases superfamily protein	NA	NA	NA	NA	NA	NA
L_E2PEN	L	Solyc02g065700	brown	NO	L_Solyc02g065700	NO	0.669534	4.94e-09	2	34881417	34884877	Alpha/beta-Hydrolases superfamily protein	NA	NA	NA	NA	NA	NA
L_EE24HEPT	L	Solyc02g065700	brown	NO	L_Solyc02g065700	NO	0.601885	3.64e-07	2	34881417	34884877	Alpha/beta-Hydrolases superfamily protein	NA	NA	NA	NA	NA	NA
L_EZ24HEPT	L	Solyc02g065700	brown	NO	L_Solyc02g065700	NO	0.784224	1.25e-13	2	34881417	34884877	Alpha/beta-Hydrolases superfamily protein	NA	NA	NA	NA	NA	NA
L_1P3ON	L	Solyc02g065700	brown	NO	L_Solyc02g065700	NO	0.742165	1.16e-11	2	34881417	34884877	Alpha/beta-Hydrolases superfamily protein	NA	NA	NA	NA	NA	NA
SUGAR_SSC	SUGAR	Solyc02g069580	black	NO	NO	NO	0.590021	7.01e-07	2	37439441	37445808	UDP-glucose 4-epimerase	NA	NA	NA	NA	NA	NA
L_E2HEX	L	Solyc02g069800	red	NO	NO	1.99992e-24	-0.729433	3.84e-11	2	37639819	37640826	Alpha/beta-Hydrolases superfamily protein	hydrolase activity	NA	NA	NA	NA	NA
L_EE24HEPT	L	Solyc02g069800	red	NO	NO	1.99992e-24	-0.648138	2.16e-08	2	37639819	37640826	Alpha/beta-Hydrolases superfamily protein	hydrolase activity	NA	NA	NA	NA	NA
L_EZ24HEPT	L	Solyc02g069800	red	NO	NO	1.99992e-24	-0.583311	1e-06	2	37639819	37640826	Alpha/beta-Hydrolases superfamily protein	hydrolase activity	NA	NA	NA	NA	NA
B_SALI	B	Solyc02g089880	red	NO	NO	NO	0.581821	1.09e-06	2	49613185	49614702	Hexosyltransferase	transferase activity, transferring glycosyl groups	NA	NA	NA	NA	NA
B_EUGEN	B	Solyc02g094390	salmon	NO	NO	NO	0.610972	2.17e-07	2	53018539	53021801	S-acyltransferase	NA	NA	NA	NA	NA	NA
L_E2HEX	L	Solyc02g094390	salmon	NO	NO	NO	-0.620228	1.26e-07	2	53018539	53021801	S-acyltransferase	NA	NA	NA	NA	NA	NA
L_EE24HEPT	L	Solyc02g094390	salmon	NO	NO	NO	-0.711596	1.85e-10	2	53018539	53021801	S-acyltransferase	NA	NA	NA	NA	NA	NA
L_EZ24D	L	Solyc02g094390	salmon	NO	NO	NO	-0.57535	1.52e-06	2	53018539	53021801	S-acyltransferase	NA	NA	NA	NA	NA	NA
B_SALI	B	Solyc02g094420	red	NO	NO	NO	0.602735	3.47e-07	2	53040720	53042556	Shikimate kinase	NA	NA	NA	NA	NA	NA
L_E2HEX	L	Solyc03g005020	turquoise	NO	NO	NO	0.625026	9.39e-08	3	42702	45458	Lipase	lipid metabolic process	NA	NA	NA	NA	NA
L_EE24HEPT	L	Solyc03g005020	turquoise	NO	NO	NO	0.629711	7.04e-08	3	42702	45458	Lipase	lipid metabolic process	NA	NA	NA	NA	NA
L_E2HEX	L	Solyc03g006560	turquoise	NO	NO	NO	-0.616998	1.52e-07	3	1167408	1168715	Alpha/beta-Hydrolases superfamily protein	NA	NA	NA	NA	NA	NA
BCAA_3MBUTN	BCAA	Solyc03g007810	salmon	NO	NO	NO	-0.58289	1.03e-06	3	2388421	2397424	Pyruvate kinase	magnesium ion binding	pyruvate kinase activity	glycolytic process	potassium ion binding	NA	NA
L_EE24HEPT	L	Solyc03g007810	salmon	NO	NO	NO	-0.574797	1.56e-06	3	2388421	2397424	Pyruvate kinase	magnesium ion binding	pyruvate kinase activity	glycolytic process	potassium ion binding	NA	NA
L_EZ24HEPT	L	Solyc03g007810	salmon	NO	NO	NO	-0.571068	1.89e-06	3	2388421	2397424	Pyruvate kinase	magnesium ion binding	pyruvate kinase activity	glycolytic process	potassium ion binding	NA	NA
L_E2HEX	L	Solyc03g019670	turquoise	NO	NO	NO	0.702354	4e-10	3	55928965	55932099	Non-specific phospholipase C1	hydrolase activity, acting on ester bonds	NA	NA	NA	NA	NA
L_EE24HEPT	L	Solyc03g019670	turquoise	NO	NO	NO	0.667368	5.77e-09	3	55928965	55932099	Non-specific phospholipase C1	hydrolase activity, acting on ester bonds	NA	NA	NA	NA	NA
L_E2HEX	L	Solyc03g025510	turquoise	NO	NO	4.21681e-20	0.590886	6.69e-07	3	2874524	2879886	Alpha/beta-Hydrolases superfamily protein	lipid metabolic process	NA	NA	NA	NA	NA
L_E2HEX	L	Solyc03g026130	turquoise	NO	NO	1.16409e-14	0.640847	3.48e-08	3	3525831	3527715	Cytochrome P450	iron ion binding	oxidoreductase activity, acting on paired donors, with incorporation or reduction of molecular oxygen	heme binding	oxidation-reduction process	NA	NA
L_E2PEN	L	Solyc03g026130	turquoise	NO	NO	1.16409e-14	0.56987	2.01e-06	3	3525831	3527715	Cytochrome P450	iron ion binding	oxidoreductase activity, acting on paired donors, with incorporation or reduction of molecular oxygen	heme binding	oxidation-reduction process	NA	NA
L_EE24HEPT	L	Solyc03g026130	turquoise	NO	NO	1.16409e-14	0.713349	1.6e-10	3	3525831	3527715	Cytochrome P450	iron ion binding	oxidoreductase activity, acting on paired donors, with incorporation or reduction of molecular oxygen	heme binding	oxidation-reduction process	NA	NA
L_EZ24HEPT	L	Solyc03g026130	turquoise	NO	NO	1.16409e-14	0.587554	8e-07	3	3525831	3527715	Cytochrome P450	iron ion binding	oxidoreductase activity, acting on paired donors, with incorporation or reduction of molecular oxygen	heme binding	oxidation-reduction process	NA	NA
B_MESA	B	Solyc03g032090	red	NO	NO	5.29529e-14	0.618345	1.4e-07	3	4509180	4510463	Amino acid transporter	NA	NA	NA	NA	NA	NA
B_EUGEN	B	Solyc03g033450	red	NO	NO	1.88174e-36	0.604197	3.2e-07	3	4871242	4878949	S-adenosyl-L-methionine-dependent methyltransferase superfamily protein	methyltransferase activity	NA	NA	NA	NA	NA
B_SALI	B	Solyc03g033450	red	NO	NO	1.88174e-36	0.622223	1.11e-07	3	4871242	4878949	S-adenosyl-L-methionine-dependent methyltransferase superfamily protein	methyltransferase activity	NA	NA	NA	NA	NA
L_E2HEX	L	Solyc03g044200	red	NO	NO	NO	-0.808706	5.49e-15	3	7742938	7746890	Alcohol dehydrogenase-like protein	oxidation-reduction process	NA	NA	NA	NA	NA
L_E2PEN	L	Solyc03g044200	red	NO	NO	NO	-0.677862	2.69e-09	3	7742938	7746890	Alcohol dehydrogenase-like protein	oxidation-reduction process	NA	NA	NA	NA	NA
L_EE24HEPT	L	Solyc03g044200	red	NO	NO	NO	-0.800093	1.73e-14	3	7742938	7746890	Alcohol dehydrogenase-like protein	oxidation-reduction process	NA	NA	NA	NA	NA
L_EZ24HEPT	L	Solyc03g044200	red	NO	NO	NO	-0.70239	3.99e-10	3	7742938	7746890	Alcohol dehydrogenase-like protein	oxidation-reduction process	NA	NA	NA	NA	NA
L_1P3ON	L	Solyc03g044200	red	NO	NO	NO	-0.672931	3.87e-09	3	7742938	7746890	Alcohol dehydrogenase-like protein	oxidation-reduction process	NA	NA	NA	NA	NA
L_E2HEX	L	Solyc03g123750	brown	NO	NO	NO	0.572458	1.76e-06	3	64954887	64958055	Alpha/beta-Hydrolases superfamily protein	lipid metabolic process	NA	NA	NA	NA	NA
L_EE24HEPT	L	Solyc03g123750	brown	NO	NO	NO	0.59923	4.23e-07	3	64954887	64958055	Alpha/beta-Hydrolases superfamily protein	lipid metabolic process	NA	NA	NA	NA	NA
L_EZ24HEPT	L	Solyc03g123750	brown	NO	NO	NO	0.636754	4.53e-08	3	64954887	64958055	Alpha/beta-Hydrolases superfamily protein	lipid metabolic process	NA	NA	NA	NA	NA
BCAA_3MBUTN	BCAA	Solyc04g008740	green	NO	NO	1.11056e-12	0.557879	3.64e-06	4	2427343	2432820	Pyruvate kinase	magnesium ion binding	pyruvate kinase activity	glycolytic process	potassium ion binding	NA	NA
B_EUGEN	B	Solyc04g074480	red	NO	B/Phe_Solyc04g074480	3.73041e-20	0.643036	3.02e-08	4	58427772	58431410	DAHP synthase 2 precursor	3-deoxy-7-phosphoheptulonate synthase activity	aromatic amino acid family biosynthetic process	NA	NA	NA	NA
B_SALI	B	Solyc04g074480	red	NO	B/Phe_Solyc04g074480	3.73041e-20	0.603132	3.4e-07	4	58427772	58431410	DAHP synthase 2 precursor	3-deoxy-7-phosphoheptulonate synthase activity	aromatic amino acid family biosynthetic process	NA	NA	NA	NA
L_E2HEX	L	Solyc04g076380	brown	NO	NO	NO	0.661424	8.77e-09	4	59275195	59281971	NADPH--cytochrome P450 reductase	oxidoreductase activity	oxidation-reduction process	NA	NA	NA	NA
L_EE24HEPT	L	Solyc04g076380	brown	NO	NO	NO	0.59587	5.09e-07	4	59275195	59281971	NADPH--cytochrome P450 reductase	oxidoreductase activity	oxidation-reduction process	NA	NA	NA	NA
L_E2HEX	L	Solyc04g079190	red	NO	NO	6.42302e-22	-0.634282	5.29e-08	4	61722949	61724340	Alpha/beta-Hydrolases superfamily protein	hydrolase activity	NA	NA	NA	NA	NA
L_EE24HEPT	L	Solyc04g079190	red	NO	NO	6.42302e-22	-0.640798	3.49e-08	4	61722949	61724340	Alpha/beta-Hydrolases superfamily protein	hydrolase activity	NA	NA	NA	NA	NA
L_EZ24D	L	Solyc04g079190	red	NO	NO	6.42302e-22	-0.614472	1.77e-07	4	61722949	61724340	Alpha/beta-Hydrolases superfamily protein	hydrolase activity	NA	NA	NA	NA	NA
SUGAR_SSC	SUGAR	Solyc04g082880	green	NO	NO	NO	0.657534	1.15e-08	4	64353849	64359835	Pyrophosphate--fructose 6-phosphate 1-phosphotransferase subunit alpha	6-phosphofructokinase activity	glycolytic process	NA	NA	NA	NA
L_E2HEX	L	Solyc04g083150	red	NO	NO	2.7094e-18	-0.744092	9.57e-12	4	54250203	54253050	Cytochrome p450	iron ion binding	oxidoreductase activity, acting on paired donors, with incorporation or reduction of molecular oxygen	heme binding	oxidation-reduction process	NA	NA
L_E2PEN	L	Solyc04g083150	red	NO	NO	2.7094e-18	-0.581596	1.1e-06	4	54250203	54253050	Cytochrome p450	iron ion binding	oxidoreductase activity, acting on paired donors, with incorporation or reduction of molecular oxygen	heme binding	oxidation-reduction process	NA	NA
L_EE24HEPT	L	Solyc04g083150	red	NO	NO	2.7094e-18	-0.626553	8.56e-08	4	54250203	54253050	Cytochrome p450	iron ion binding	oxidoreductase activity, acting on paired donors, with incorporation or reduction of molecular oxygen	heme binding	oxidation-reduction process	NA	NA
L_1P3ON	L	Solyc04g083150	red	NO	NO	2.7094e-18	-0.59989	4.07e-07	4	54250203	54253050	Cytochrome p450	iron ion binding	oxidoreductase activity, acting on paired donors, with incorporation or reduction of molecular oxygen	heme binding	oxidation-reduction process	NA	NA
L_2EFUR	L	Solyc04g083150	red	NO	NO	2.7094e-18	-0.569517	2.05e-06	4	54250203	54253050	Cytochrome p450	iron ion binding	oxidoreductase activity, acting on paired donors, with incorporation or reduction of molecular oxygen	heme binding	oxidation-reduction process	NA	NA
L_E2HEX	L	Solyc05g005700	red	NO	NO	NO	-0.622112	1.12e-07	5	560393	564838	Aldehyde dehydrogenase	oxidoreductase activity	oxidation-reduction process	NA	NA	NA	NA
L_EE24HEPT	L	Solyc05g005700	red	NO	NO	NO	-0.579751	1.21e-06	5	560393	564838	Aldehyde dehydrogenase	oxidoreductase activity	oxidation-reduction process	NA	NA	NA	NA
L_EZ24D	L	Solyc05g005700	red	NO	NO	NO	-0.572877	1.72e-06	5	560393	564838	Aldehyde dehydrogenase	oxidoreductase activity	oxidation-reduction process	NA	NA	NA	NA
L_EE24HEPT	L	Solyc05g006640	yellow	NO	NO	NO	-0.55862	3.51e-06	5	1343095	1358723	Phospholipid-transporting ATPase	NA	NA	NA	NA	NA	NA
L_E2HEX	L	Solyc05g010250	turquoise	NO	L_Solyc05g010250	NO	0.699442	5.07e-10	5	4467052	4467627	Acyl-CoA N-acyltransferase	NA	NA	NA	NA	NA	NA
L_EE24HEPT	L	Solyc05g010250	turquoise	NO	L_Solyc05g010250	NO	0.646785	2.36e-08	5	4467052	4467627	Acyl-CoA N-acyltransferase	NA	NA	NA	NA	NA	NA
L_E2HEX	L	Solyc05g012370	green	NO	NO	NO	0.633616	5.52e-08	5	5715690	5719970	Alpha/beta-Hydrolases superfamily protein	NA	NA	NA	NA	NA	NA
L_E2PEN	L	Solyc05g012370	green	NO	NO	NO	0.598611	4.38e-07	5	5715690	5719970	Alpha/beta-Hydrolases superfamily protein	NA	NA	NA	NA	NA	NA
L_EE24HEPT	L	Solyc05g012370	green	NO	NO	NO	0.567796	2.23e-06	5	5715690	5719970	Alpha/beta-Hydrolases superfamily protein	NA	NA	NA	NA	NA	NA
L_EZ24HEPT	L	Solyc05g012370	green	NO	NO	NO	0.741821	1.19e-11	5	5715690	5719970	Alpha/beta-Hydrolases superfamily protein	NA	NA	NA	NA	NA	NA
L_1P3ON	L	Solyc05g012370	green	NO	NO	NO	0.680802	2.16e-09	5	5715690	5719970	Alpha/beta-Hydrolases superfamily protein	NA	NA	NA	NA	NA	NA
B_EUGEN	B	Solyc05g012450	turquoise	NO	NO	NO	0.636617	4.57e-08	5	5772229	5777952	S-adenosyl-L-methionine-dependent methyltransferases superfamily protein	methyltransferase activity	NA	NA	NA	NA	NA
B_SALI	B	Solyc05g012450	turquoise	NO	NO	NO	0.675914	3.11e-09	5	5772229	5777952	S-adenosyl-L-methionine-dependent methyltransferases superfamily protein	methyltransferase activity	NA	NA	NA	NA	NA
L_E2HEX	L	Solyc05g041200	brown	NO	NO	NO	0.66222	8.3e-09	5	49554146	49558626	4-hydroxyphenylpyruvate dioxygenase	NA	NA	NA	NA	NA	NA
L_E2PEN	L	Solyc05g041200	brown	NO	NO	NO	0.561494	3.05e-06	5	49554146	49558626	4-hydroxyphenylpyruvate dioxygenase	NA	NA	NA	NA	NA	NA
L_EE24HEPT	L	Solyc05g041200	brown	NO	NO	NO	0.594577	5.47e-07	5	49554146	49558626	4-hydroxyphenylpyruvate dioxygenase	NA	NA	NA	NA	NA	NA
L_EZ24HEPT	L	Solyc05g041200	brown	NO	NO	NO	0.712652	1.69e-10	5	49554146	49558626	4-hydroxyphenylpyruvate dioxygenase	NA	NA	NA	NA	NA	NA
L_1P3ON	L	Solyc05g041200	brown	NO	NO	NO	0.616644	1.55e-07	5	49554146	49558626	4-hydroxyphenylpyruvate dioxygenase	NA	NA	NA	NA	NA	NA
L_EZ24D	L	Solyc05g041530	blue	NO	NO	NO	-0.576914	1.4e-06	5	51391614	51396746	Alpha/beta-Hydrolases superfamily protein	proteolysis	serine-type peptidase activity	NA	NA	NA	NA
L_E2HEX	L	Solyc05g054370	turquoise	NO	NO	NO	0.764637	1.16e-12	5	63667414	63676478	Acyl-CoA dehydrogenase family member 10	oxidoreductase activity, acting on the CH-CH group of donors	oxidation-reduction process	NA	NA	NA	NA
L_EE24HEPT	L	Solyc05g054370	turquoise	NO	NO	NO	0.739145	1.55e-11	5	63667414	63676478	Acyl-CoA dehydrogenase family member 10	oxidoreductase activity, acting on the CH-CH group of donors	oxidation-reduction process	NA	NA	NA	NA
C_GRACE	C	Solyc06g011530	turquoise	NO	NO	1.72582e-22	-0.613293	1.89e-07	6	8068161	8071304	Hydroxymethylglutaryl-CoA lyase	catalytic activity	NA	NA	NA	NA	NA
C_6MHON	C	Solyc06g011530	turquoise	NO	NO	1.72582e-22	-0.615621	1.65e-07	6	8068161	8071304	Hydroxymethylglutaryl-CoA lyase	catalytic activity	NA	NA	NA	NA	NA
L_EE24HEPT	L	Solyc06g061140	blue	NO	NO	4.13836e-19	-0.584133	9.6e-07	6	36807545	36812043	phospholipid hydroperoxide glutathione peroxidase	NA	NA	NA	NA	NA	NA
C_BDAM	C	Solyc06g066310	salmon	NO	NO	5.14027e-12	0.578338	1.3e-06	6	39229779	39237547	Phosphomevalonate kinase	ATP binding	NA	NA	NA	NA	NA
C_6MHON	C	Solyc06g066310	salmon	NO	NO	5.14027e-12	0.650483	1.85e-08	6	39229779	39237547	Phosphomevalonate kinase	ATP binding	NA	NA	NA	NA	NA
L_E2HEX	L	Solyc06g068220	turquoise	NO	NO	6.57552e-28	0.64209	3.21e-08	6	39897184	39903825	Alpha/beta-Hydrolases superfamily protein	NA	NA	NA	NA	NA	NA
L_EE24HEPT	L	Solyc06g068220	turquoise	NO	NO	6.57552e-28	0.603135	3.39e-07	6	39897184	39903825	Alpha/beta-Hydrolases superfamily protein	NA	NA	NA	NA	NA	NA
L_E2HEX	L	Solyc06g072580	turquoise	NO	NO	3.52736e-20	0.6279	7.88e-08	6	42425749	42433400	Pyruvate dehydrogenase E1 component subunit beta	NA	NA	NA	NA	NA	NA
B_EUGEN	B	Solyc06g073740	red	NO	NO	NO	-0.585714	8.83e-07	6	43170004	43175262	Glycosyl hydrolase family protein	hydrolase activity, hydrolyzing O-glycosyl compounds	carbohydrate metabolic process	NA	NA	NA	NA
B_SALI	B	Solyc06g073740	red	NO	NO	NO	-0.557176	3.77e-06	6	43170004	43175262	Glycosyl hydrolase family protein	hydrolase activity, hydrolyzing O-glycosyl compounds	carbohydrate metabolic process	NA	NA	NA	NA
L_E2HEX	L	Solyc06g084770	red	NO	L_Solyc06g084770	NO	-0.740978	1.3e-11	6	33351069	33354548	cytochrome P450 CYP72A219	NA	NA	NA	NA	NA	NA
L_EE24HEPT	L	Solyc06g084770	red	NO	L_Solyc06g084770	NO	-0.659964	9.7e-09	6	33351069	33354548	cytochrome P450 CYP72A219	NA	NA	NA	NA	NA	NA
L_1P3ON	L	Solyc06g084770	red	NO	L_Solyc06g084770	NO	-0.558875	3.47e-06	6	33351069	33354548	cytochrome P450 CYP72A219	NA	NA	NA	NA	NA	NA
L_E2HEX	L	Solyc07g005510	turquoise	NO	NO	NO	0.705112	3.19e-10	7	386737	392461	Omega-6 fatty acid desaturase, chloroplastic	lipid metabolic process	NA	NA	NA	NA	NA
L_E2PEN	L	Solyc07g005510	turquoise	NO	NO	NO	0.649672	1.95e-08	7	386737	392461	Omega-6 fatty acid desaturase, chloroplastic	lipid metabolic process	NA	NA	NA	NA	NA
L_EE24HEPT	L	Solyc07g005510	turquoise	NO	NO	NO	0.759574	1.99e-12	7	386737	392461	Omega-6 fatty acid desaturase, chloroplastic	lipid metabolic process	NA	NA	NA	NA	NA
L_EZ24HEPT	L	Solyc07g005510	turquoise	NO	NO	NO	0.597207	4.73e-07	7	386737	392461	Omega-6 fatty acid desaturase, chloroplastic	lipid metabolic process	NA	NA	NA	NA	NA
L_2EFUR	L	Solyc07g005510	turquoise	NO	NO	NO	0.643365	2.96e-08	7	386737	392461	Omega-6 fatty acid desaturase, chloroplastic	lipid metabolic process	NA	NA	NA	NA	NA
L_E2HEX	L	Solyc07g006790	red	NO	NO	NO	-0.702761	3.87e-10	7	1610032	1617618	Acetyltransferase component of pyruvate dehydrogenase complex	transferase activity, transferring acyl groups	NA	NA	NA	NA	NA
L_EE24HEPT	L	Solyc07g006790	red	NO	NO	NO	-0.579716	1.21e-06	7	1610032	1617618	Acetyltransferase component of pyruvate dehydrogenase complex	transferase activity, transferring acyl groups	NA	NA	NA	NA	NA
P_CHLOROG	P	Solyc07g008360	turquoise	YES	NO	1.76238e-14	0.903596	5.1e-23	7	3116250	3120462	4-coumarate:CoA ligase	catalytic activity	NA	NA	NA	NA	NA
P_CRYPTOCH	P	Solyc07g008360	turquoise	YES	NO	1.76238e-14	-0.653939	1.47e-08	7	3116250	3120462	4-coumarate:CoA ligase	catalytic activity	NA	NA	NA	NA	NA
P_KAEM3RUT	P	Solyc07g008360	turquoise	YES	NO	1.76238e-14	0.774361	3.94e-13	7	3116250	3120462	4-coumarate:CoA ligase	catalytic activity	NA	NA	NA	NA	NA
P_KAEMGR	P	Solyc07g008360	turquoise	YES	NO	1.76238e-14	0.640513	3.56e-08	7	3116250	3120462	4-coumarate:CoA ligase	catalytic activity	NA	NA	NA	NA	NA
P_NARIN7OG	P	Solyc07g008360	turquoise	YES	NO	1.76238e-14	0.793481	4.03e-14	7	3116250	3120462	4-coumarate:CoA ligase	catalytic activity	NA	NA	NA	NA	NA
P_PANTO	P	Solyc07g008360	turquoise	YES	NO	1.76238e-14	0.687429	1.31e-09	7	3116250	3120462	4-coumarate:CoA ligase	catalytic activity	NA	NA	NA	NA	NA
P_RUTIN	P	Solyc07g008360	turquoise	YES	NO	1.76238e-14	0.855517	3.19e-18	7	3116250	3120462	4-coumarate:CoA ligase	catalytic activity	NA	NA	NA	NA	NA
P_RUTIN5O	P	Solyc07g008360	turquoise	YES	NO	1.76238e-14	0.830728	2.19e-16	7	3116250	3120462	4-coumarate:CoA ligase	catalytic activity	NA	NA	NA	NA	NA
P_34DICAFQ	P	Solyc07g008360	turquoise	YES	NO	1.76238e-14	-0.598848	4.32e-07	7	3116250	3120462	4-coumarate:CoA ligase	catalytic activity	NA	NA	NA	NA	NA
L_E2HEX	L	Solyc07g017860	blue	NO	NO	NO	-0.660444	9.39e-09	7	8303694	8308927	Acetyl-coenzyme A synthetase	catalytic activity	NA	NA	NA	NA	NA
L_EE24HEPT	L	Solyc07g017860	blue	NO	NO	NO	-0.695918	6.73e-10	7	8303694	8308927	Acetyl-coenzyme A synthetase	catalytic activity	NA	NA	NA	NA	NA
SUGAR_SSC	SUGAR	Solyc07g019440	purple	NO	NO	NO	0.63785	4.22e-08	7	11277142	11282285	ADP-glucose pyrophosphorylase large subunit 2	biosynthetic process	nucleotidyltransferase activity	NA	NA	NA	NA
L_E2HEX	L	Solyc07g025370	red	NO	NO	NO	-0.612881	1.94e-07	7	27791604	27795705	Cytochrome P450	iron ion binding	oxidoreductase activity, acting on paired donors, with incorporation or reduction of molecular oxygen	heme binding	oxidation-reduction process	NA	NA
L_EE24HEPT	L	Solyc07g025370	red	NO	NO	NO	-0.592275	6.2e-07	7	27791604	27795705	Cytochrome P450	iron ion binding	oxidoreductase activity, acting on paired donors, with incorporation or reduction of molecular oxygen	heme binding	oxidation-reduction process	NA	NA
L_HEPTAL	L	Solyc07g025370	red	NO	NO	NO	-0.56408	2.69e-06	7	27791604	27795705	Cytochrome P450	iron ion binding	oxidoreductase activity, acting on paired donors, with incorporation or reduction of molecular oxygen	heme binding	oxidation-reduction process	NA	NA
Phe_PHENE	Phe	Solyc07g062600	purple	NO	NO	NO	0.79875	2.06e-14	7	65132883	65141671	Acyl-CoA N-acyltransferase with RING/FYVE/PHD-type zinc finger protein	NA	NA	NA	NA	NA	NA
Phe_PHEAC	Phe	Solyc07g064670	yellow	NO	NO	NO	0.587014	8.24e-07	7	66543345	66548076	Hexosyltransferase	protein glycosylation	galactosyltransferase activity	membrane	NA	NA	NA
B_EUGEN	B	Solyc08g005770	red	NO	NO	5.94191e-29	0.571629	1.84e-06	8	617070	619717	alcohol acyl transferase	transferase activity, transferring acyl groups other than amino-acyl groups	NA	NA	NA	NA	NA
B_SALI	B	Solyc08g005770	red	NO	NO	5.94191e-29	0.680334	2.24e-09	8	617070	619717	alcohol acyl transferase	transferase activity, transferring acyl groups other than amino-acyl groups	NA	NA	NA	NA	NA
L_E2HEX	L	Solyc08g005770	red	NO	NO	5.94191e-29	-0.72359	6.52e-11	8	617070	619717	alcohol acyl transferase	transferase activity, transferring acyl groups other than amino-acyl groups	NA	NA	NA	NA	NA
L_E2PEN	L	Solyc08g005770	red	NO	NO	5.94191e-29	-0.584539	9.4e-07	8	617070	619717	alcohol acyl transferase	transferase activity, transferring acyl groups other than amino-acyl groups	NA	NA	NA	NA	NA
L_EE24HEPT	L	Solyc08g005770	red	NO	NO	5.94191e-29	-0.686403	1.41e-09	8	617070	619717	alcohol acyl transferase	transferase activity, transferring acyl groups other than amino-acyl groups	NA	NA	NA	NA	NA
L_EZ24HEPT	L	Solyc08g005770	red	NO	NO	5.94191e-29	-0.617894	1.44e-07	8	617070	619717	alcohol acyl transferase	transferase activity, transferring acyl groups other than amino-acyl groups	NA	NA	NA	NA	NA
L_1P3ON	L	Solyc08g005770	red	NO	NO	5.94191e-29	-0.583622	9.87e-07	8	617070	619717	alcohol acyl transferase	transferase activity, transferring acyl groups other than amino-acyl groups	NA	NA	NA	NA	NA
B_EUGEN	B	Solyc08g006330	blue	NO	B/Phe_Solyc08g006330	9.2063e-14	-0.592568	6.1e-07	8	1002667	1004580	UDP-xylose phenolic glycosyltransferase	transferase activity, transferring hexosyl groups	NA	NA	NA	NA	NA
B_GUAIA	B	Solyc08g006330	blue	NO	B/Phe_Solyc08g006330	9.2063e-14	-0.565193	2.54e-06	8	1002667	1004580	UDP-xylose phenolic glycosyltransferase	transferase activity, transferring hexosyl groups	NA	NA	NA	NA	NA
B_MESA	B	Solyc08g006330	blue	NO	B/Phe_Solyc08g006330	9.2063e-14	-0.653307	1.53e-08	8	1002667	1004580	UDP-xylose phenolic glycosyltransferase	transferase activity, transferring hexosyl groups	NA	NA	NA	NA	NA
B_SALI	B	Solyc08g006330	blue	NO	B/Phe_Solyc08g006330	9.2063e-14	-0.664575	7.03e-09	8	1002667	1004580	UDP-xylose phenolic glycosyltransferase	transferase activity, transferring hexosyl groups	NA	NA	NA	NA	NA
Phe_PHENE	Phe	Solyc08g006370	salmon	NO	B/Phe_Solyc08g006370	1.27664e-20	0.694699	7.41e-10	8	1010151	1010735	Glycosyltransferase	NA	NA	NA	NA	NA	NA
B_SALI	B	Solyc08g006410	salmon	NO	B/Phe_Solyc08g006410	NO	-0.579146	1.25e-06	8	1024045	1025959	Glycosyltransferase	transferase activity, transferring hexosyl groups	NA	NA	NA	NA	NA
L_E2HEX	L	Solyc08g008270	brown	NO	NO	NO	0.599213	4.23e-07	8	2706510	2709000	1-acyl-sn-glycerol-3-phosphate acyltransferase	NA	NA	NA	NA	NA	NA
L_EE24HEPT	L	Solyc08g008270	brown	NO	NO	NO	0.610567	2.22e-07	8	2706510	2709000	1-acyl-sn-glycerol-3-phosphate acyltransferase	NA	NA	NA	NA	NA	NA
L_EZ24HEPT	L	Solyc08g008270	brown	NO	NO	NO	0.564318	2.65e-06	8	2706510	2709000	1-acyl-sn-glycerol-3-phosphate acyltransferase	NA	NA	NA	NA	NA	NA
C_BDAM	C	Solyc08g076140	blue	NO	NO	3.3797e-17	0.614173	1.8e-07	8	58279032	58288327	Phosphomevalonate kinase	ATP binding	NA	NA	NA	NA	NA
C_GRACE	C	Solyc08g076140	blue	NO	NO	3.3797e-17	0.558956	3.45e-06	8	58279032	58288327	Phosphomevalonate kinase	ATP binding	NA	NA	NA	NA	NA
C_6MHON	C	Solyc08g076140	blue	NO	NO	3.3797e-17	0.612271	2.01e-07	8	58279032	58288327	Phosphomevalonate kinase	ATP binding	NA	NA	NA	NA	NA
L_EZ24D	L	Solyc08g082280	blue	NO	NO	1.00064e-13	-0.618619	1.38e-07	8	63228627	63238587	Long chain acyl-CoA synthetase 2	catalytic activity	NA	NA	NA	NA	NA
SUGAR_SSC	SUGAR	Solyc09g009260	green	NO	NO	NO	0.636619	4.56e-08	9	2680732	2683062	fructose-1,6-bisphosphate aldolase	fructose-bisphosphate aldolase activity	glycolytic process	NA	NA	NA	NA
L_E2HEX	L	Solyc09g009510	turquoise	NO	NO	2.21183e-27	-0.637883	4.21e-08	9	2962880	2967504	Alpha/beta-Hydrolases superfamily protein	NA	NA	NA	NA	NA	NA
L_EE24HEPT	L	Solyc09g009510	turquoise	NO	NO	2.21183e-27	-0.708458	2.42e-10	9	2962880	2967504	Alpha/beta-Hydrolases superfamily protein	NA	NA	NA	NA	NA	NA
SUGAR_SSC	SUGAR	Solyc09g011220	red	NO	NO	2.54715e-14	-0.683475	1.77e-09	9	4592116	4596128	Glucose-1-phosphate adenylyltransferase family protein	biosynthetic process	nucleotidyltransferase activity	NA	NA	NA	NA
B_GUAIA	B	Solyc09g055910	greenyellow	NO	NO	NO	0.678196	2.63e-09	9	42176839	42184376	D-amino acid dehydrogenase	oxidoreductase activity	oxidation-reduction process	NA	NA	NA	NA
B_MESA	B	Solyc09g055910	greenyellow	NO	NO	NO	0.661692	8.61e-09	9	42176839	42184376	D-amino acid dehydrogenase	oxidoreductase activity	oxidation-reduction process	NA	NA	NA	NA
BCAA_3MBUTN	BCAA	Solyc09g065340	purple	NO	NO	NO	0.681647	2.03e-09	9	59510217	59523169	Acyl-CoA N-acyltransferase with RING/FYVE/PHD-type zinc finger protein	NA	NA	NA	NA	NA	NA
L_1P3ON	L	Solyc09g065340	purple	NO	NO	NO	0.587675	7.95e-07	9	59510217	59523169	Acyl-CoA N-acyltransferase with RING/FYVE/PHD-type zinc finger protein	NA	NA	NA	NA	NA	NA
Phe_PHENE	Phe	Solyc09g065340	purple	NO	NO	NO	0.752645	4.07e-12	9	59510217	59523169	Acyl-CoA N-acyltransferase with RING/FYVE/PHD-type zinc finger protein	NA	NA	NA	NA	NA	NA
L_E2HEX	L	Solyc09g098450	red	NO	L_Solyc09g098450	NO	-0.743853	9.8e-12	9	68321180	68332810	Lipase class 3 family protein	lipid metabolic process	NA	NA	NA	NA	NA
L_E2PEN	L	Solyc09g098450	red	NO	L_Solyc09g098450	NO	-0.576441	1.44e-06	9	68321180	68332810	Lipase class 3 family protein	lipid metabolic process	NA	NA	NA	NA	NA
L_EE24HEPT	L	Solyc09g098450	red	NO	L_Solyc09g098450	NO	-0.68867	1.19e-09	9	68321180	68332810	Lipase class 3 family protein	lipid metabolic process	NA	NA	NA	NA	NA
L_EZ24HEPT	L	Solyc09g098450	red	NO	L_Solyc09g098450	NO	-0.563294	2.79e-06	9	68321180	68332810	Lipase class 3 family protein	lipid metabolic process	NA	NA	NA	NA	NA
L_1P3ON	L	Solyc09g098450	red	NO	L_Solyc09g098450	NO	-0.562041	2.97e-06	9	68321180	68332810	Lipase class 3 family protein	lipid metabolic process	NA	NA	NA	NA	NA
L_E2HEX	L	Solyc10g008110	turquoise	NO	NO	3.63737e-12	0.786104	9.99e-14	10	2117846	2124970	Acyl-coenzyme A oxidase	acyl-CoA oxidase activity	peroxisome	fatty acid beta-oxidation	NA	NA	NA
L_E2PEN	L	Solyc10g008110	turquoise	NO	NO	3.63737e-12	0.674534	3.44e-09	10	2117846	2124970	Acyl-coenzyme A oxidase	acyl-CoA oxidase activity	peroxisome	fatty acid beta-oxidation	NA	NA	NA
L_EE24HEPT	L	Solyc10g008110	turquoise	NO	NO	3.63737e-12	0.841067	4.1e-17	10	2117846	2124970	Acyl-coenzyme A oxidase	acyl-CoA oxidase activity	peroxisome	fatty acid beta-oxidation	NA	NA	NA
L_EZ24HEPT	L	Solyc10g008110	turquoise	NO	NO	3.63737e-12	0.732294	2.95e-11	10	2117846	2124970	Acyl-coenzyme A oxidase	acyl-CoA oxidase activity	peroxisome	fatty acid beta-oxidation	NA	NA	NA
L_1P3ON	L	Solyc10g008110	turquoise	NO	NO	3.63737e-12	0.593393	5.83e-07	10	2117846	2124970	Acyl-coenzyme A oxidase	acyl-CoA oxidase activity	peroxisome	fatty acid beta-oxidation	NA	NA	NA
L_2EFUR	L	Solyc10g008110	turquoise	NO	NO	3.63737e-12	0.57064	1.93e-06	10	2117846	2124970	Acyl-coenzyme A oxidase	acyl-CoA oxidase activity	peroxisome	fatty acid beta-oxidation	NA	NA	NA
L_EE24HEPT	L	Solyc10g018160	salmon	NO	NO	NO	-0.579237	1.24e-06	10	6517267	6526932	S-acyltransferase	NA	NA	NA	NA	NA	NA
L_EE24HEPT	L	Solyc10g054780	turquoise	NO	NO	NO	0.647491	2.26e-08	10	54994841	54998434	Alpha/Beta hydrolase fold protein	hydrolase activity	NA	NA	NA	NA	NA
L_E2HEX	L	Solyc10g076510	green	NO	NO	NO	0.647248	2.29e-08	10	58596732	58599852	Pyruvate decarboxylase	magnesium ion binding	thiamine pyrophosphate binding	NA	NA	NA	NA
L_E2HEX	L	Solyc10g076740	salmon	NO	NO	NO	-0.683097	1.82e-09	10	58774018	58778245	GDSL esterase/lipase CPRD49	NA	NA	NA	NA	NA	NA
L_EE24HEPT	L	Solyc10g076740	salmon	NO	NO	NO	-0.686211	1.44e-09	10	58774018	58778245	GDSL esterase/lipase CPRD49	NA	NA	NA	NA	NA	NA
L_EZ24D	L	Solyc10g076740	salmon	NO	NO	NO	-0.6029	3.44e-07	10	58774018	58778245	GDSL esterase/lipase CPRD49	NA	NA	NA	NA	NA	NA
L_EZ24HEPT	L	Solyc10g079770	brown	NO	L_Solyc10g079770	NO	0.671568	4.27e-09	10	60383949	60388595	triacylglycerol lipase SDP1-like	lipid metabolic process	NA	NA	NA	NA	NA
B_EUGEN	B	Solyc10g079950	blue	NO	NO	NO	0.579379	1.23e-06	10	60496637	60498891	Glycosyltransferase	transferase activity, transferring hexosyl groups	NA	NA	NA	NA	NA
B_GUAIA	B	Solyc10g079950	blue	NO	NO	NO	0.57941	1.23e-06	10	60496637	60498891	Glycosyltransferase	transferase activity, transferring hexosyl groups	NA	NA	NA	NA	NA
B_MESA	B	Solyc10g079950	blue	NO	NO	NO	0.685307	1.54e-09	10	60496637	60498891	Glycosyltransferase	transferase activity, transferring hexosyl groups	NA	NA	NA	NA	NA
B_SALI	B	Solyc10g079950	blue	NO	NO	NO	0.664531	7.06e-09	10	60496637	60498891	Glycosyltransferase	transferase activity, transferring hexosyl groups	NA	NA	NA	NA	NA
Phe_PHENE	Phe	Solyc10g080010	green	NO	NO	NO	0.579225	1.24e-06	10	60543379	60546061	Glycosyltransferase family 61 protein	transferase activity, transferring glycosyl groups	NA	NA	NA	NA	NA
Phe_BENZY	Phe	Solyc10g085160	purple	NO	NO	NO	0.691658	9.42e-10	10	63593392	63597322	S-adenosyl-L-methionine-dependent methyltransferases superfamily protein	NA	NA	NA	NA	NA	NA
Phe_PHENE	Phe	Solyc10g085160	purple	NO	NO	NO	0.917933	5.85e-25	10	63593392	63597322	S-adenosyl-L-methionine-dependent methyltransferases superfamily protein	NA	NA	NA	NA	NA	NA
P_CAF	P	Solyc10g085830	salmon	NO	NO	1.4196e-16	-0.744788	8.94e-12	10	64050170	64052788	O-methyltransferase, putative	O-methyltransferase activity	NA	NA	NA	NA	NA
P_CHLOROG	P	Solyc10g085830	salmon	NO	NO	1.4196e-16	-0.596972	4.79e-07	10	64050170	64052788	O-methyltransferase, putative	O-methyltransferase activity	NA	NA	NA	NA	NA
P_NARIN7OG	P	Solyc10g085830	salmon	NO	NO	1.4196e-16	-0.661027	9.01e-09	10	64050170	64052788	O-methyltransferase, putative	O-methyltransferase activity	NA	NA	NA	NA	NA
P_PANTO	P	Solyc10g085830	salmon	NO	NO	1.4196e-16	-0.854333	3.97e-18	10	64050170	64052788	O-methyltransferase, putative	O-methyltransferase activity	NA	NA	NA	NA	NA
P_RUTIN	P	Solyc10g085830	salmon	NO	NO	1.4196e-16	-0.614913	1.72e-07	10	64050170	64052788	O-methyltransferase, putative	O-methyltransferase activity	NA	NA	NA	NA	NA
P_RUTIN5O	P	Solyc10g085830	salmon	NO	NO	1.4196e-16	-0.693731	8e-10	10	64050170	64052788	O-methyltransferase, putative	O-methyltransferase activity	NA	NA	NA	NA	NA
L_E2HEX	L	Solyc11g007690	turquoise	NO	NO	NO	0.599898	4.07e-07	11	1959827	1970158	Pyruvate kinase	magnesium ion binding	pyruvate kinase activity	glycolytic process	potassium ion binding	NA	NA
L_EE24HEPT	L	Solyc11g007690	turquoise	NO	NO	NO	0.557474	3.71e-06	11	1959827	1970158	Pyruvate kinase	magnesium ion binding	pyruvate kinase activity	glycolytic process	potassium ion binding	NA	NA
B_EUGEN	B	Solyc11g013490	blue	NO	NO	NO	0.601208	3.78e-07	11	6616697	6623801	Hexosyltransferase	protein glycosylation	galactosyltransferase activity	membrane	NA	NA	NA
B_GUAIA	B	Solyc11g013490	blue	NO	NO	NO	0.564028	2.69e-06	11	6616697	6623801	Hexosyltransferase	protein glycosylation	galactosyltransferase activity	membrane	NA	NA	NA
B_MESA	B	Solyc11g013490	blue	NO	NO	NO	0.662967	7.87e-09	11	6616697	6623801	Hexosyltransferase	protein glycosylation	galactosyltransferase activity	membrane	NA	NA	NA
L_E2HEX	L	Solyc11g067260	salmon	NO	NO	2.43118e-18	0.693967	7.85e-10	11	51024109	51029165	Alpha/beta-Hydrolases superfamily protein	NA	NA	NA	NA	NA	NA
L_E2PEN	L	Solyc11g067260	salmon	NO	NO	2.43118e-18	0.783034	1.44e-13	11	51024109	51029165	Alpha/beta-Hydrolases superfamily protein	NA	NA	NA	NA	NA	NA
L_EE24HEPT	L	Solyc11g067260	salmon	NO	NO	2.43118e-18	0.806334	7.58e-15	11	51024109	51029165	Alpha/beta-Hydrolases superfamily protein	NA	NA	NA	NA	NA	NA
L_EZ24HEPT	L	Solyc11g067260	salmon	NO	NO	2.43118e-18	0.59281	6.02e-07	11	51024109	51029165	Alpha/beta-Hydrolases superfamily protein	NA	NA	NA	NA	NA	NA
L_1P3ON	L	Solyc11g067260	salmon	NO	NO	2.43118e-18	0.668675	5.26e-09	11	51024109	51029165	Alpha/beta-Hydrolases superfamily protein	NA	NA	NA	NA	NA	NA
L_2EFUR	L	Solyc11g067260	salmon	NO	NO	2.43118e-18	0.562938	2.84e-06	11	51024109	51029165	Alpha/beta-Hydrolases superfamily protein	NA	NA	NA	NA	NA	NA
S_DIMSU	S	Solyc12g006030	turquoise	NO	NO	NO	0.695933	6.72e-10	12	636081	638672	S-adenosyl-L-methionine-dependent methyltransferases superfamily protein	methyltransferase activity	NA	NA	NA	NA	NA
L_E2HEX	L	Solyc12g007170	blue	NO	NO	NO	-0.62734	8.15e-08	12	1610869	1624916	Glyoxysomal fatty acid beta-oxidation multifunctional protein MFP-a	catalytic activity	NA	NA	NA	NA	NA
L_E2PEN	L	Solyc12g007170	blue	NO	NO	NO	-0.578546	1.29e-06	12	1610869	1624916	Glyoxysomal fatty acid beta-oxidation multifunctional protein MFP-a	catalytic activity	NA	NA	NA	NA	NA
L_EE24HEPT	L	Solyc12g007170	blue	NO	NO	NO	-0.614983	1.71e-07	12	1610869	1624916	Glyoxysomal fatty acid beta-oxidation multifunctional protein MFP-a	catalytic activity	NA	NA	NA	NA	NA
L_EZ24HEPT	L	Solyc12g007170	blue	NO	NO	NO	-0.580067	1.19e-06	12	1610869	1624916	Glyoxysomal fatty acid beta-oxidation multifunctional protein MFP-a	catalytic activity	NA	NA	NA	NA	NA
L_1P3ON	L	Solyc12g007170	blue	NO	NO	NO	-0.621913	1.13e-07	12	1610869	1624916	Glyoxysomal fatty acid beta-oxidation multifunctional protein MFP-a	catalytic activity	NA	NA	NA	NA	NA
Phe_PHENE	Phe	Solyc12g008970	green	NO	NO	1.60357e-23	0.760594	1.78e-12	12	2320686	2329409	O-acyltransferase	NA	NA	NA	NA	NA	NA
B_EUGEN	B	Solyc12g009430	blue	NO	NO	NO	0.583371	1e-06	12	2757928	2759962	Methyltransferase FkbM	NA	NA	NA	NA	NA	NA
B_SALI	B	Solyc12g056285	red	NO	NO	NO	0.641424	3.35e-08	12	61826087	61826936	S-adenosyl-L-methionine-dependent methyltransferase	NA	NA	NA	NA	NA	NA
L_E2HEX	L	Solyc12g099100	blue	NO	NO	NO	-0.634742	5.14e-08	12	65899291	65904802	Dihydrolipoyl dehydrogenase	oxidoreductase activity	oxidation-reduction process	NA	NA	NA	NA
L_EE24HEPT	L	Solyc12g099100	blue	NO	NO	NO	-0.62455	9.67e-08	12	65899291	65904802	Dihydrolipoyl dehydrogenase	oxidoreductase activity	oxidation-reduction process	NA	NA	NA	NA
L_E2HEX	L	Solyc12g099440	salmon	NO	NO	NO	0.83937	5.44e-17	12	66119899	66127952	Glyoxysomal fatty acid beta-oxidation multifunctional protein MFP-a	catalytic activity	NA	NA	NA	NA	NA
L_E2PEN	L	Solyc12g099440	salmon	NO	NO	NO	0.673627	3.68e-09	12	66119899	66127952	Glyoxysomal fatty acid beta-oxidation multifunctional protein MFP-a	catalytic activity	NA	NA	NA	NA	NA
L_EE24HEPT	L	Solyc12g099440	salmon	NO	NO	NO	0.841044	4.12e-17	12	66119899	66127952	Glyoxysomal fatty acid beta-oxidation multifunctional protein MFP-a	catalytic activity	NA	NA	NA	NA	NA
L_EZ24D	L	Solyc12g099440	salmon	NO	NO	NO	0.566637	2.36e-06	12	66119899	66127952	Glyoxysomal fatty acid beta-oxidation multifunctional protein MFP-a	catalytic activity	NA	NA	NA	NA	NA
L_EZ24HEPT	L	Solyc12g099440	salmon	NO	NO	NO	0.709523	2.21e-10	12	66119899	66127952	Glyoxysomal fatty acid beta-oxidation multifunctional protein MFP-a	catalytic activity	NA	NA	NA	NA	NA
L_1P3ON	L	Solyc12g099440	salmon	NO	NO	NO	0.626122	8.78e-08	12	66119899	66127952	Glyoxysomal fatty acid beta-oxidation multifunctional protein MFP-a	catalytic activity	NA	NA	NA	NA	NA
